# Supplementary material for: IMGT® Biocuration and Comparative Study of the T Cell Receptor Beta Locus of Veterinary Species Based on Homo sapiens TRB
Source: Front Immunol. 2020 May 5;11:821. doi: 10.3389/fimmu.2020.00821 (PMC7216736; doi:10.3389/fimmu.2020.00821)
Supplement: Supplementary file 1 [file Table_1.XLSX]

## Sheet: Feuil1
Species	Genome assembly	GenBank assembly ID	RefSeq assembly ID	Chromosome	Chromosome sequence ID and locus positions (GenBank assembly)	Chromosome sequence ID and locus positions (RefSeq assembly)	IMGT 5’ boundary	IMGT 3’boundary	IMGT/LIGM-DB locus reference sequence (ID)
Homo sapiens	GRCh38.p12	GCA_000001405.27	GCF_000001405.38	7q34	CM000669.2 (142231346-142863563)	NC_000007.14 (142231346-142863563)	MOXD2P (142240737..142247067, complement ) (1)	EPHB6 (142854639..142871093)	IMGT000021
Macaca mulatta	Mmul_8.0.1	GCA_000772875.3	GCF_000772875.2	3	CM002984.2 (168636906-169372739)	NC_027895.1 (168636906-169372739)	MOXD2 (168568533..168573244, complement) (1)	EPHB6 (169403061..169423273)	IMGT000012
Canis lupus familiaris	CanFam3.1	GCA_000002285.2	GCF_000002285.3	16	CM000016.3 (6753902-7016410, complement)	NC_006598.3 (6753902-7016410, complement)	MOXD2 (7019646..7042005)	EPHB6 (6706302..6718566, complement)	IMGT000005
Felis catus	Felis_catus_9.0	GCA_000181335.4	GCF_000181335.3	A2	CM001379.3 (158266142-158568564)	NC_018724.3 (158266142-158568564)	MOXD2 (158266142..158274434, complement)	EPHB6 (158593898..158608158)	IMGT000037
Mustela putorius furo	MusPutFur1.0	GCA_000215625.1	GCF_000215625.1	unplaced	NW_004569148.1 (27352-47999, complement)		MOXD2 (42685..50012) on NW_004569148.1	EPHB6 (302254..316063, complement) on NW_004569535.1	IMGT000022
					NW_004569535.1 (338736-577264, complement)				IMGT000023
Oryctolagus cuniculus	OryCun2.0	GCA_000003625.1	GCF_000003625.3	unplaced	NW_003159384 (1131851-1671842)		MOXD2 (1131341..1140422, complement)	EPHB6 (1712597..1727375)	IMGT000032
Ovis aries	Oar_rambouillet_v1.0	GCA_002742125.1	GCF_002742125.1	4	CM008475.1 (114320792-114826762)	NC_040255.1 (114320792-114826762)	MOXD2 (114320792..114330820, complement)	EPHB6 (114869908..114877344)	IMGT000042
Sus scrofa	Sscrofa11.1	GCA_000003025.6	GCF_000003025.6	18	CM000829.5 (7387804-7795124, complement)	NC_010460.4 (7387804-7795124, complement)	MOXD2 (7742254..7751098)	EPHB6 (7346793..7419859, complement)	IMGT000039
(1) For Homo sapiens and Macaca mulatta, the gene PRSS58 (protease serine 58, trypsinogen-like TRYX3, T3) can also be considered as 5' boundary.
