# Supplementary material for: IMGT® Biocuration and Comparative Study of the T Cell Receptor Beta Locus of Veterinary Species Based on Homo sapiens TRB
Source: Front Immunol. 2020 May 5;11:821. doi: 10.3389/fimmu.2020.00821 (PMC7216736; doi:10.3389/fimmu.2020.00821)
Supplement: Supplementary file 2 [file Table_2.XLSX]

## Sheet: Feuil1
Species	Macaca mulatta	Canis lupus familiaris*	Felis catus	Mustela putorius furo	Oryctolagus cuniculus	Ovis aries	Sus scrofa
Number of genes in the publication	72 TRBV, 2 TRBD, 14 TRBJ	37 TRBV, 2 TRBD, 12 TRBJ, 2 TRBC	33 TRBV, 2 TRBD, 12 TRBJ, 2 TRBC	27 TRBV, 2 TRBD, 12 TRBJ, 2 TRBC	75 TRBV, 2 TRBD, 12 TRBJ, 2 TRBC	3 TRBD, 18 TRBJ, 3 TRBC	38 TRBV, 3 TRBD, 20 TRBJ, 3 TRBC
Number of genes in the publication	77 TRBV, 2 TRBD, 14 TRBJ, 2 TRBC	36 TRBV, 2 TRBD, 12 TRBJ, 2 TRBC	33 TRBV, 2 TRBD, 12 TRBJ, 2 TRBC	34 TRBV, 2 TRBD, 12 TRBJ, 2 TRBC	77 TRBV, 2 TRBD, 12 TRBJ, 2 TRBC	94 TRBV, 3 TRBD, 19 TRBJ, 3 TRBC	38 TRBV, 3 TRBD, 20 TRBJ, 3 TRBC
Differences	5 TRBV and 2 TRBC more	1 TRBV fewer (TRBV2-4, doesn't have criteria to be considered as TRBV gene)	No differences	7 TRBV more (TRBV2, TRBVA, TRBV5-1, TRBV5-3, TRBV11, TRBV17 and TRBV23)	2 TRBV more (TRBV9-1 and TRBV17) change of nomenclature: - TRBV5-17 became TRBV9-2 - TRBV9 became TRBV13	Addition of TRBV and 1 TRBJ more (TRBJ3-6)	No differences
Functionality in the publication	Not specified	TRBV26 P, TRBV28 P and TRBJ2-1 P	No differences	TRBV1 F, TRBV6 F, TRBV20 F and TRBJ1-1 F	No differences	Not specified	TRBV28 P and TRBJ3-6 F ?
Functionality in the annotation		TRBV26 F, TRBV28 F and TRBJ2-1 F	No differences	TRBV1 ORF, TRBV6 ORF, TRBV20 ORF and TRBJ1-1 ORF	No differences		TRBV28 F and TRBJ3-6 P
* based on Mineccia et al. 2012
