# Supplementary material for: IMGT® Biocuration and Comparative Study of the T Cell Receptor Beta Locus of Veterinary Species Based on Homo sapiens TRB
Source: Front Immunol. 2020 May 5;11:821. doi: 10.3389/fimmu.2020.00821 (PMC7216736; doi:10.3389/fimmu.2020.00821)
Supplement: Supplementary file 3 [file Table_3.XLSX]

## Sheet: Feuil1
Species	Gene	Fct	A		AB	B	BC	C	CD	D	DE	E	EF	F	FG	G	Total
			1.9-1.1, 1-15		151-153	16-26	27-36	39-45	451-457	77-84		85-96	96.1-96.2	97-104	105-117	118-128
			(16,22,23)		(0-1)	(8,10,11)	(7,8)	(7)	(0,5)	(8)	(4,7,13)	(8,10,12)	(0,1)	(4,6,8)	(11,12,13,25)	(7-9)
Homsap	TRBC1*01	F	+7	15	2	10	8	7	5	8	13	12	1	8	25	8	129
Macmul	TRBC1*01	F	+7	15	2	10	8	7	5	8	13	12	1	8	25	8	129
Canlupfam	TRBC1*01	F	+7	15	2	10	8	7	5	8	13	12	1	8	25	8	129
Felcat	TRBC1*01	F	+7	15	2	10	8	7	5	8	13	12	1	8	25	8	129
Musputfur	TRBC1*01	F	+7	15	2	10	8	7	5	8	13	12	1	8	26	8	130
Orycun	TRBC1*01	F	+7	15	2	10	8	7	5	8	13	12	1	8	25	8	129
Oviari	TRBC1*01	F	+7	15	2	10	8	7	5	8	13	12	1	8	26	8	130
Susscr	TRBC1*01	F	+7	15	2	10	8	7	5	8	13	12	1	8	25	8	129
Homsap	TRBC2*01	F	+7	15	2	10	8	7	5	8	13	12	1	8	25	8	129
Macmul	TRBC2*01	F	+7	15	2	10	8	7	5	8	13	12	1	8	25	8	129
Canlupfam	TRBC2*01	F	+7	15	2	10	8	7	5	8	13	12	1	8	25	8	129
Felcat	TRBC2*01	F	+7	15	2	10	8	7	5	8	13	12	1	8	25	8	129
Musputfur	TRBC2*01	F	+7	15	2	10	8	7	5	8	13	12	1	8	26	8	130
Orycun	TRBC2*01	F	+7	15	2	10	8	7	5	8	13	12	1	8	25	8	129
Oviari	TRBC2*01	F	+7	15	2	10	8	7	5	8	13	12	1	8	26	8	130
Susscr	TRBC2*01	F	+7	15	2	10	8	7	5	8	13	12	1	8	25	8	129
Oviari	TRBC3*01	F	+7	15	2	10	8	7	5	8	13	12	1	8	26	8	130
Susscr	TRBC3*01	F	+7	15	2	10	8	7	5	8	13	12	1	8	25	8	129
